# Supplementary material for: Identification and Characterization of Swine Influenza Virus H1N1 Variants Generated in Vaccinated and Nonvaccinated, Challenged Pigs
Source: Viruses. 2021 Oct 16;13(10):2087. doi: 10.3390/v13102087 (PMC8539973; doi:10.3390/v13102087)
Supplement: Supplementary file 1 [file viruses-13-02087-s001.zip]

Archive with 2 entries (2 files):
- supplementarymaterial/Supplementary table 1.xlsx
- supplementarymaterial/supplementary table 2.xlsx
