# Supplementary material for: Identification and Characterization of Swine Influenza Virus H1N1 Variants Generated in Vaccinated and Nonvaccinated, Challenged Pigs
Source: Viruses. 2021 Oct 16;13(10):2087. doi: 10.3390/v13102087 (PMC8539973; doi:10.3390/v13102087)
Supplement: Supplementary file 1 [file viruses-13-02087-s001.zip › supplementarymaterial/Supplementary table 1.xlsx]

## Sheet: datos de secuenciación
		Total number of reads	Total number of reads mapped against each Genomic segment after PCR duplicates removal										Supplementary table 1. Total number of reads obtained in each sequenced sample. Total number of reads and total number of reads mapped against reference genome after PCR duplicate removal in each influenza genome segment.
			PB2	PB1	PA	HA	NP	NA	M	NS	TOTAL
Inoculum		29229	5743	3609	2167	2396	1770	3843	4730	4432	28690
Group	Sample
Vaccinated	01BALF	97211	17818	17666	8694	6948	7573	8579	11478	11066	89822
	1 Lung	7319	731	1277	318	194	275	361	927	934	5017
	2 Lung	11785	926	2388	755	254	293	336	1023	813	6788
	3BALF	56353	6976	6674	4045	2862	4696	3737	5925	6249	41164
	4 3dpi	7138	643	403	224	355	289	323	788	949	3974
	5 Lung	10368	2049	1823	729	516	312	426	768	344	6967
	7 2dpi	205416	35344	38142	14609	17156	17860	21231	27388	29847	201577
	7 3dpi	26294	3164	2142	2092	1407	2294	2855	3276	3814	21044
	8 2dpi	22210	925	413	78	142	178	374	854	921	3885
	8 3dpi	25656	3191	3093	1081	1863	1342	1432	3567	3482	19051
	8 5dpi	7770	213	500	140	90	273	258	365	388	2227
	mean	43410.9	6543.64	6774.64	2978.64	2889.73	3216.82	3628.36	5123.55	5346.09	36501.5
Non Vaccinated	9 BALF	39502	7457	4570	3421	907	6420	6071	3735	6690	39271
	9 Lung	35666	8067	7544	1390	1591	1678	2151	4987	5125	32533
	9 2dpi	49334	6421	6784	2728	2954	3230	3641	6215	6615	38588
	10 BALF	53184	10987	11980	2082	2216	3277	3195	8597	8882	51216
	10 Lung	50665	17095	18382	2501	3016	1793	1791	2413	1912	48903
	10 2dpi	23675	801	1604	732	1074	1154	1090	2416	1749	10620
	11 BALF	37356	7037	6395	2664	2974	3049	3576	4993	4944	35632
	11 2dpi	19088	1164	1403	662	461	655	534	1185	969	7033
	12 BALF	87449	14433	20156	6930	3165	5083	5796	12123	14459	82145
	12 2dpi	122565	19176	16564	8293	8062	10563	10160	14707	12854	100379
	12 3dpi	72484	7497	5864	3671	2391	2941	3568	6790	6973	39695
	13 BALF	129082	23684	24665	11340	8068	9291	9932	16846	19173	122999
	13 2dpi	159272	30439	28109	13182	11756	13372	13235	19594	17904	147591
	13 3dpi	216260	28094	30991	14658	13175	15289	17012	27193	26177	172589
	14 BALF	175014	33253	36121	15267	7974	11436	11542	22255	25101	162949
	14 2dpi	93529	12182	10690	4856	5908	6714	7534	13911	12372	74167
	14 3dpi	106717	9018	7475	4102	2920	5602	5076	10120	10304	54617
	mean	86520.1	13929.7	14076.3	5792.88	4624.24	5973.35	6229.65	10475.3	10717.8	71819.2
	TOTAL	1948362								TOTAL	1622443
