# Supplementary material for: Identification and Characterization of Swine Influenza Virus H1N1 Variants Generated in Vaccinated and Nonvaccinated, Challenged Pigs
Source: Viruses. 2021 Oct 16;13(10):2087. doi: 10.3390/v13102087 (PMC8539973; doi:10.3390/v13102087)
Supplement: Supplementary file 1 [file viruses-13-02087-s001.zip › supplementarymaterial/supplementary table 2.xlsx]

## Sheet:   viruses
Supplementary table. SNV and its effect on variant found in viral inoculum and samples collected from previously challenged vaccinated and non-vaccinated piglets with A/Swine/Spain/01/2010 (H1N1).
				Gene	Deph of read	Alt. base count	Allele frequency	Nucleotide change		Aminoacidic change		Effect on variant
								ref. → alt.	position	ref. → alt.	position
Inoculum				NS1	617	14.9999	2.4311	A → G	511	I → V	171	non-synonymous
					632	64.9999	10.2848	A → G	194	E → G	65	non-synonymous
					687	31.9998	4.6579	C → A	247	L → I	83	non-synonymous
				NEP	630	32.0002	5.0794	A → G	676	E → E	65	synonymous
				M1	559	81.0002	14.4902	C → T	692	A → V	231	non-synonymous
					558	10.9999	1.9713	A → G	701	K → R	234	non-synonymous
				HA	155	29.9999	19.3548	T → G	442	A → A	148	synonymous
					158	16	10.1266	C → A	1204	Q → K	402	non-synonymous
					161	27	16.7702	G → A	598	D → N	200	non-synonymous
				PA	148	12	8.1081	C → T	2184			downstream gene variant
				PB1	239	11	4.6025	C → T	1345	L → F	441	non-synonymous
				PB2	191	11.0001	5.7592	C → T	607	L → L	203	synonymous
					284	15	5.2817	G → A	1216	V → I	406	non-synonymous
					313	22.9999	7.3482	A → G	1423	T → A	475	non-synonymous
Group	Pig ID	Sample	Sampling day	Gene	Deph of read	Alt. base count	Allele frequency	Nucleotide change		Aminoacidic change		Effect on variant
								ref. → alt.	position	ref. → alt.	position
Vaccinated	1	BALF	2dpi	NS1	1531	40.0004	2.6127	G → A	310	V → M	104	non-synonymous
					1648	26.9992	1.6383	G → A	544	D → N	182	non-synonymous
				M1	1061	13.9999	1.3195	T → C	153	I → I	51	synonymous
				NA	531	12.9999	2.4482	T → C	1290	F → F	430	synonymous
					686	11	1.6035	C → T	1231	L → L	411	synonymous
					770	12.9999	1.6883	C → T	932	P → L	311	non-synonymous
					772	14.0002	1.8135	G → A	1061	S → N	354	non-synonymous
					767	30.9998	4.0417	A → C	1176	V → V	392	synonymous
				NP	440	18	4.0909	A → G	1383	G → G	461	synonymous
					659	13.0001	1.9727	A → G	594	R → R	198	synonymous
				HA	424	22.0001	5.1887	T → G	442	A → A	148	synonymous
					596	10.0003	1.6779	C → T	876	C → C	292	synonymous
				PB1	670	14.0003	2.0896	G → A	1857	L → L	611	synonymous
					1183	16.9997	1.437	T → C	2266	S → P	748	non-synonymous
				PB2	1160	29.9999	2.5862	C → T	1980	L → L	660	synonymous
					671	12.0002	1.7884	A → G	395	K → R	132	non-synonymous
	2	Lung	2dpi	NS1	150	27	18	C → A	241	R → S	81	non-synonymous
	3	BALF	2dpi	NS1	925	10.0002	1.0811	A → G	289	M → V	97	non-synonymous
					992	11.0003	1.1089	C → T	464	P → L	155	non-synonymous
					941	51.0003	5.4198	A → C	536	E → A	179	non-synonymous
				NEP	838	18.0002	2.148	A → T	642	K → I	54	non-synonymous
				M1	753	39.0001	5.1793	C → T	325	L → L	109	synonymous
					729	20.0001	2.7435	A → G	546	E → E	182	synonymous
					760	30.0002	3.9474	G → A	600	Q → Q	200	synonymous
					720	14.9998	2.0833	A → G	671	D → G	224	non-synonymous
				M2	662	19.0001	2.8701	G → T	749	A → S	20	non-synonymous
				NA	347	10.9999	3.17	C → T	650	A → V	217	non-synonymous
					346	11	3.1792	A → G	806	D → G	269	non-synonymous
				NP	340	17	5	T → A	867	D → E	289	non-synonymous
					266	25	9.3985	A → G	1383	G → G	461	synonymous
				HA	176	13.0001	7.3864	G → A	1561	V → M	521	non-synonymous
					272	25.9999	9.5588	A → G	900	K → K	300	synonymous
				PA	154	11.0001	7.1429	A → G	395	Y → C	130	non-synonymous
					175	18.9999	10.8571	T → C	1824	D → D	606	synonymous
					175	39	22.2857	T → A	1854	S → S	616	synonymous
				PB1	473	11.0001	2.3256	A → G	1874	D → G	617	non-synonymous
					639	10.9997	1.7214	T → C	2041	S → P	673	non-synonymous
				PB2	318	12	3.7736	G → A	726	V → V	242	synonymous
					364	18.0002	4.9451	G → A	1216	V → I	406	non-synonymous
					354	10.9998	3.1073	T → C	1314	F → F	438	synonymous
					345	16.9999	4.9275	C → T	1333	H → Y	445	non-synonymous
					393	30.9998	7.888	G → A	1701	M → I	567	non-synonymous
	4	Nasal swab	3dpi	NS1	141	16	11.3475	A → G	194	E → G	65	non-synonymous
	5	Lung	5dpi	HA	56	17	30.3571	G → A	697	V → I	233	non-synonymous
				PB1	83	21	25.3012	G → A	1617	K → K	531	synonymous
	7	Nasal swab	2dpi	NS1	3778	59.9984	1.5881	G → A	280	D → N	94	non-synonymous
					3979	354.998	8.9218	G → A	482	G → E	161	non-synonymous
				NA	1719	35.9993	2.0942	G → A	1061	S → N	354	non-synonymous
					1641	38.0006	2.3157	A → C	1176	V → V	392	synonymous
					1416	27.0003	1.9068	C → T	233	S → F	78	non-synonymous
					1434	25.9999	1.8131	A → T	172	N → Y	58	non-synonymous
					2023	66.0004	3.2625	G → A	811	G → S	271	non-synonymous
				NP	963	47.0002	4.8806	A → G	1383	G → G	461	synonymous
					1477	15.0004	1.0156	T → C	473	M → T	158	non-synonymous
					1259	20.0005	1.5886	C → T	1157	A → V	386	non-synonymous
					1512	18.0004	1.1905	T → C	324	I → I	108	synonymous
				HA	1243	47.0003	3.7812	T → A	585	P → P	195	synonymous
					1352	18.9997	1.4053	G → A	774	T → T	258	synonymous
					1380	15.9997	1.1594	A → G	1000	I → V	334	non-synonymous
					921	19.0002	2.063	A → G	1392	S → S	464	synonymous
					757	14	1.8494	A → G	1551	K → K	517	synonymous
				PA	712	18.0001	2.5281	G → A	203	S → N	66	non-synonymous
					826	24.0003	2.9056	G → A	432	K → K	142	synonymous
					730	16.0001	2.1918	C → T	489	Y → Y	161	synonymous
					844	10.9999	1.3033	C → A	1693	L → M	563	non-synonymous
					408	10.0001	2.451	A → G	2171	→		downstream gene variant
				PB1	1775	20.0007	1.1268	A → G	824	E → G	267	non-synonymous
					1660	21.0007	1.2651	T → C	1075	L → L	351	synonymous
					1890	23.9992	1.2698	G → A	1216	D → N	398	non-synonymous
					2185	25.9993	1.1899	G → T	1334	W → L	437	non-synonymous
					2230	409	18.3408	T → C	1995	Y → Y	657	synonymous
					1927	24.0008	1.2455	G → A	2129	S → N	702	non-synonymous
					1731	22.9998	1.3287	A → G	2160	S → S	712	synonymous
			3dpi	NS1	611	19.9999	3.2733	C → T	198	Y → Y	66	synonymous
					565	14.0001	2.4779	G → A	280	D → N	94	non-synonymous
				NEP	535	18.0001	3.3645	G → A	667	K → K	62	synonymous
				M1	398	14.9998	3.7688	A → G	332	Y → C	111	non-synonymous
				NA	242	77	31.8182	A → C	1176	V → V	392	synonymous
					243	12.0001	4.9383	C → T	665	S → F	222	non-synonymous
					250	77	30.8	G → A	1061	S → N	354	non-synonymous
				NP	171	12.9999	7.6023	C → A	365	A → E	122	non-synonymous
					190	11	5.7895	G → A	694	A → T	232	non-synonymous
					217	10.9999	5.0691	G → T	842	G → V	281	non-synonymous
				HA	101	12	11.8812	A → G	1537	I → V	513	non-synonymous
				PB1	132	12	9.0909	C → T	459	N → N	145	synonymous
				PB2	167	17.9999	10.7784	C → A	293	T → K	98	non-synonymous
					170	17	10	T → C	1516	S → P	506	non-synonymous
	8	Nasal swab	2dpi	NS1	166	11	6.6265	G → A	199	D → N	67	non-synonymous
				M1	129	21	16.2791	A → G	337	T → A	113	non-synonymous
				PB2	58	12	20.6897	G → A	929	R → K	310	non-synonymous
		Nasal swab	3dpi	NS1	557	75.9999	13.6445	T → C	408	T → T	136	synonymous
				M1	424	12	2.8302	G → T	353	S → I	118	non-synonymous
				M2	273	20	7.326	G → A	909	S → N	73	non-synonymous
				NP	77	28	36.3636	A → G	1383	G → G	461	synonymous
				HA	128	63.0001	49.2188	T → G	442	A → A	148	synonymous
				PB2	167	11	6.5868	G → A	540	E → E	180	synonymous
					189	11	5.8201	G → A	1756	G → R	586	non-synonymous
Unvaccinated	9	Nasal swab	2dpi	NS1	946	12	1.2685	G → A	229	V → M	77	non-synonymous
				M1	682	40.9998	6.0117	C → A	143	T → N	48	non-synonymous
				NA	294	19.9999	6.8027	A → C	1176	V → V	392	synonymous
				HA	260	14.9999	5.7692	T → C	991	L → L	331	synonymous
				PB1	371	12	3.2345	G → A	1202	R → K	393	non-synonymous
					197	57	28.934	G → A	2280	E → E	752	synonymous
		BALF	2dpi	NS1	1020	12.9999	1.2745	C → T	520	L → F	174	non-synonymous
				NEP	911	31.9998	3.5126	A → C	666	K → T	62	non-synonymous
				NA	559	129	23.0769	A → C	1176	V → V	392	synonymous
				NP	427	60.9999	14.2857	A → G	290	K → R	97	non-synonymous
				PA	200	40	20	T → G	1854	S → S	616	synonymous
				PB1	186	12.9999	6.9892	A → G	1007	N → S	328	non-synonymous
				PB1-F2	183	12	6.5574	C → T	318	P → L	67	non-synonymous
				PB2	323	15.0001	4.644	T → C	629	L → P	210	non-synonymous
					315	11.9999	3.8095	T → C	2171	V → A	724	non-synonymous
		Lung	2dpi	NA	201	11.9999	5.9701	G → A	1061	S → N	354	non-synonymous
				PA	107	16	14.9533	T → C	1943	F → S	646	non-synonymous
					128	12	9.375	C → T	1947	N → N	647	synonymous
				PB2	475	14.0001	2.9474	T → C	1788	R → R	596	synonymous
					418	29.9999	7.177	G → A	753	L → L	251	synonymous
					464	15.0002	3.2328	T → C	1258	L → L	420	synonymous
					486	32.9999	6.7901	C → A	1335	H → Q	445	non-synonymous
	10	Nasal swab	2dpi	NS1	283	12	4.2403	C → T	409	L → L	137	synonymous
					279	18.9999	6.81	T → C	477	L → L	159	synonymous
				M1	300	27	9	G → A	579	E → E	193	synonymous
				NA	302	22.0001	7.2848	G → A	1061	S → N	354	non-synonymous
					280	28.9999	10.3571	A → C	1176	V → V	392	synonymous
				HA	133	15	11.2782	A → G	832	I → V	278	non-synonymous
					175	28.9999	16.5714	T → G	442	A → A	148	synonymous
					166	18	10.8434	G → A	598	D → N	200	non-synonymous
		Lung	2dpi	NP	150	10	6.6667	A → G	1383	G → G	461	synonymous
				HA	187	24	12.8342	T → G	442	A → A	148	synonymous
	11	Nasal swab	2dpi	NA	56	24	42.8571	A → C	1176	V → V	392	synonymous
		BALF	2dpi	NA	272	14.0001	5.1471	G → A	1061	S → N	354	non-synonymous
					296	16.9999	5.7432	A → C	1176	V → V	392	synonymous
				HA	236	63.9999	27.1186	T → G	442	A → A	148	synonymous
	12	Nasal swab	2dpi	NA	668	11	1.6467	A → G	155	Y → C	52	non-synonymous
					842	12.0002	1.4252	G → A	1135	V → I	379	non-synonymous
					833	10.9998	1.3205	A → G	1155	S → S	385	synonymous
					830	17.0001	2.0482	A → C	1176	V → V	392	synonymous
				HA	554	38	6.8592	T → G	442	A → A	148	synonymous
				PA	386	18	4.6632	A → C	182	E → A	59	non-synonymous
					423	25.0001	5.9102	G → A	247	G → R	81	non-synonymous
					480	18.9998	3.9583	T → A	2158			downstream gene variant
				PB1	893	12.0001	1.3438	T → G	1420	F → V	466	non-synonymous
					1111	18.0004	1.6202	T → C	2024	I → T	667	non-synonymous
				PB2	657	17.9998	2.7397	C → T	143	P → L	48	non-synonymous
					1002	43.9998	4.3912	G → A	582	M → I	194	non-synonymous
			3dpi	NS1	909	14.0004	1.5402	T → C	170	M → T	57	non-synonymous
					1009	12	1.1893	G → A	285	W → *	95*	stop gained
				M1	867	15.9996	1.8454	C → G	177	T → T	59	synonymous
					935	13.0002	1.3904	G → A	585	M → I	195	non-synonymous
				M2	909	23.0004	2.5303	G → A	714	C → Y	8	non-synonymous
				NA	308	14.0001	4.5455	G → A	1061	S → N	354	non-synonymous
					321	52.0001	16.1994	G → A	1135	V → I	379	non-synonymous
					300	20.0001	6.6667	A → C	1176	V → V	392	synonymous
				NP	243	17	6.9959	A → G	728	E → G	243	non-synonymous
					211	30.9999	14.6919	A → G	1383	G → G	461	synonymous
				HA	175	59	33.7143	T → G	442	A → A	148	synonymous
					132	18.9999	14.3939	A → G	1566	G → G	522	synonymous
				PB1	180	20	11.1111	A → G	988	I → V	322	non-synonymous
					323	11.0001	3.4056	A → G	350	E → G	109	non-synonymous
				PB1-F2	453	35.0001	7.7263	A → G	210	E → G	31	non-synonymous
				PB2	287	15.0001	5.2265	G → A	351	L → L	117	synonymous
					299	16.9999	5.6856	G → A	1392	E → E	464	synonymous
		BALF	5dpi	NEP	1669	25	1.4979	A → C	713	K → Q	78	non-synonymous
				M1	1565	16.0006	1.0224	T → C	648	S → S	216	synonymous
				NA	460	12	2.6087	G → A	243	G → G	81	synonymous
					499	19.9999	4.008	A → C	1176	V → V	392	synonymous
				NP	307	14.0001	4.5603	A → G	1383	G → G	461	synonymous
				HA	231	65.9999	28.5714	T → G	442	A → A	148	synonymous
					258	32	12.4031	T → C	1182	S → S	394	synonymous
				PA	234	15.0001	6.4103	G → A	1858	V → I	618	non-synonymous
				PB1	2291	101.001	4.4086	C → T	2146	P → S	708	non-synonymous
				PB2	498	12.9998	2.6104	T → C	1065	F → F	355	synonymous
					535	10.0002	1.8692	C → T	1388	T → I	463	non-synonymous
					613	12.9999	2.1207	A → G	1822	I → V	608	non-synonymous
					850	10.9999	1.2941	T → C	1940	V → A	647	non-synonymous
	13	Nasal swab	2dpi	NS1	2374	37.0012	1.5586	G → A	332	R → K	111	non-synonymous
				NA	1128	11.9997	1.0638	C → T	330	S → S	110	synonymous
					1311	229	17.4676	C → T	837	D → D	279	synonymous
					1338	39.9995	2.9895	A → T	1035	G → G	345	synonymous
					1161	95.9996	8.2687	G → A	1061	S → N	354	non-synonymous
					1081	114	10.5458	A → C	1176	V → V	392	synonymous
				NP	989	15.0002	1.5167	G → A	1194	Q → Q	398	synonymous
					884	44.0002	4.9774	A → G	1383	G → G	461	synonymous
				HA	770	54.0001	7.013	T → G	442	A → A	148	synonymous
				PA	460	28.0002	6.087	A → G	624	E → E	206	synonymous
					570	13	2.2807	C → T	1830	T → T	608	synonymous
				PB1	1394	22.9996	1.6499	C → T	214	P → S	64	non-synonymous
					1033	11.0004	1.0649	C → A	491	T → N	156	non-synonymous
				PB2	1265	15.9997	1.2648	A → C	855	R → S	285	non-synonymous
					1205	14.9998	1.2448	T → C	866	I → T	289	non-synonymous
					1804	21.0004	1.1641	A → G	2043	A → A	681	synonymous
			3dpi	NA	1378	66.0007	4.7896	A → C	1176	V → V	392	synonymous
					1405	72.9996	5.1957	G → A	1061	S → N	354	non-synonymous
					1488	31.9994	2.1505	C → T	1049	T → I	350	non-synonymous
					1558	17.9996	1.1553	A → T	1035	G → G	345	synonymous
					1641	247	15.0518	C → T	837	D → D	279	synonymous
				NP	992	11.0003	1.1089	A → G	1318	R → G	440	non-synonymous
					989	23.0002	2.3256	A → G	1383	G → G	461	synonymous
					1297	102	7.8643	C → T	403	L → L	135	synonymous
				HA	807	10.0003	1.2392	T → C	494	I → T	165	non-synonymous
					818	52.0003	6.357	T → G	442	A → A	148	synonymous
					850	10.9999	1.2941	A → G	1183	I → V	395	non-synonymous
				PA	496	20.0002	4.0323	G → A	909	G → G	301	synonymous
				PB1	1590	18.0004	1.1321	C → T	214	P → S	64	non-synonymous
					1140	216	18.9474	G → A	609	M → I	195	non-synonymous
					1296	16.0004	1.2346	C → G	1145	A → G	374	non-synonymous
					1366	22.9993	1.6837	C → A	1569	S → S	515	synonymous
				PB2	1338	21.9994	1.6442	A → G	1938	P → P	646	synonymous
					1576	19.0003	1.2056	A → G	2043	A → A	681	synonymous
		BALF	5dpi	NEP	2228	22.9996	1.0323	G → A	640	G → G	53	synonymous
				NA	864	49	5.6713	G → A	1061	S → N	354	non-synonymous
					862	82.0003	9.5128	A → C	1176	V → V	392	synonymous
					921	11.0004	1.1944	C → T	333	H → H	111	synonymous
					929	23.0002	2.4758	G → A	991	V → I	331	non-synonymous
					1336	65.9997	4.9401	A → G	1122	V → V	374	synonymous
					1356	17.9995	1.3274	T → C	1142	V → A	381	non-synonymous
				NP	764	13.0002	1.7016	G → A	553	V → I	185	non-synonymous
					736	11.9997	1.6304	G → A	753	E → E	251	synonymous
					551	25	4.5372	A → G	1383	G → G	461	synonymous
				HA	580	224	38.6207	T → G	442	A → A	148	synonymous
				PA	340	10.0001	2.9412	G → A	312	K → K	102	synonymous
				PB2	1117	27.9998	2.5067	A → G	1899	R → R	633	synonymous
					1263	32.9997	2.6128	C → T	1920	L → L	640	synonymous
					1519	15.9996	1.0533	G → A	2132	G → E	711	non-synonymous
	14	Nasal swab	2dpi	M1	1587	26.9996	1.7013	T → C	675	L → L	225	synonymous
				M2	1538	15.9998	1.0403	A → G	702	N → S	4	non-synonymous
				NS1	1429	17.9997	1.2596	C → A	152	T → N	51	non-synonymous
				NA	599	11	1.8364	A → C	1176	V → V	392	synonymous
					647	10	1.5456	G → A	1061	S → N	354	non-synonymous
				HA	425	79.9999	18.8235	A → C	411	P → P	137	synonymous
					449	23	5.1225	T → G	442	A → A	148	synonymous
				PB2	747	52.9997	7.095	G → A	1458	V → V	486	synonymous
			3dpi	NS1	1306	31.9996	2.4502	C → A	152	T → N	51	non-synonymous
					1573	20.9996	1.335	G → A	253	D → N	85	non-synonymous
					1640	47.9995	2.9268	C → A	459	I → I	153	synonymous
				NEP	1302	42.9999	3.3026	C → A	720	T → K	80	non-synonymous
					1363	20.9997	1.5407	G → A	700	M → I	73	non-synonymous
				M1	1104	16.0003	1.4493	T → C	155	L → P	52	non-synonymous
					1238	17.0002	1.3732	A → G	293	E → G	98	non-synonymous
					1322	16.0002	1.2103	T → C	365	L → P	122	non-synonymous
					1495	14.9993	1.0033	G → A	619	A → T	207	non-synonymous
				M2	1310	55.9999	4.2748	A → G	702	N → S	4	non-synonymous
				NA	368	10	2.7174	C → A	1246	P → T	416	non-synonymous
					435	10.0002	2.2989	A → G	613	K → E	205	non-synonymous
					438	17.0001	3.8813	A → C	1176	V → V	392	synonymous
					518	17.0002	3.2819	T → C	876	N → N	292	synonymous
				NP	553	24.0002	4.34	G → A	706	A → T	236	non-synonymous
				HA	183	15	8.1967	A → G	1566	G → G	522	synonymous
					190	102	53.6842	T → G	442	A → A	148	synonymous
					313	13.9999	4.4728	C → A	1040	A → D	347	non-synonymous
				PA	551	19.0001	3.4483	T → C	2022	L → L	672	synonymous
				PB1	299	26.0001	8.6957	C → T	491	T → I	156	non-synonymous
					381	22.9998	6.0367	G → A	325	G → R	101	non-synonymous
					487	18.9998	3.9014	G → A	1845	P → P	607	synonymous
					438	10.9999	2.5114	G → T	2245	A → S	741	non-synonymous
					506	20.0002	3.9526	A → C	1825	I → L	601	non-synonymous
				PB2	301	14.0001	4.6512	G → A	753	L → L	251	synonymous
					438	10.9999	2.5114	A → G	1643	N → S	548	non-synonymous
		BALF	5dpi	M1	2734	28.9995	1.0607	C → T	651	S → S	217	synonymous
					2336	27.9993	1.1986	A → G	706	M → V	236	non-synonymous
				M2	1919	25.0007	1.3028	A → G	865	G → G	58	synonymous
					974	13	1.3347	G → A	926	D → N	79	non-synonymous
				NA	1003	11.9999	1.1964	C → T	560	A → V	187	non-synonymous
					947	19.9997	2.1119	G → A	1061	S → N	354	non-synonymous
					991	47.0002	4.7427	A → C	1176	V → V	392	synonymous
				NP	840	21	2.5	A → G	290	K → R	97	non-synonymous
					913	10.0001	1.0953	A → G	610	N → D	204	non-synonymous
					945	13.0004	1.3757	G → A	964	V → I	322	non-synonymous
					846	10.9997	1.3002	G → A	1044	G → G	348	synonymous
					635	33.9998	5.3543	A → G	1383	G → G	461	synonymous
				HA	503	29	5.7654	T → G	442	A → A	148	synonymous
					779	28.9998	3.7227	A → T	887	H → L	296	non-synonymous
				PA	445	33.9998	7.6404	A → C	798	T → T	264	synonymous
					1598	16.0008	1.0013	G → T	1984	A → S	660	non-synonymous
					1810	24.9997	1.3812	T → C	2049	F → F	681	synonymous
				PB1	1279	12.9998	1.0164	T → C	1218	D → D	398	synonymous
					1586	25.0001	1.5763	C → T	1947	N → N	641	synonymous
					2202	32.9992	1.4986	A → G	2085	Q → Q	687	synonymous
				PB2	1242	17.0005	1.3688	A → G	211	S → G	71	non-synonymous
